# Supplementary material for: Concentrations of Tetrodotoxin (TTX) and Its Analogue 4,9-Anhydro TTX in Different Tissues of the Silver-Cheeked Pufferfish (Lagocephalus sceleratus, Gmelin, 1789) Caught in the South-Eastern Mediterranean Sea, Lebanon
Source: Toxins (Basel). 2022 Feb 8;14(2):123. doi: 10.3390/toxins14020123 (PMC8877804; doi:10.3390/toxins14020123)
Supplement: Supplementary file 1 [file toxins-14-00123-s001.zip]

Archive with 1 entries (1 files):
- toxins-1448943-supplementary.pdf
